# Supplementary material for: iPSC-derived models of PACS1 syndrome reveal transcriptional and functional deficits in neuron activity
Source: Nat Commun. 2024 Jan 27;15:827. doi: 10.1038/s41467-024-44989-7 (PMC10821916; doi:10.1038/s41467-024-44989-7)
Supplement: Supplementary file 6 — Source Data [file 41467_2024_44989_MOESM6_ESM.xlsx]

## Sheet: Fig. 1d; Fig. S4d
FOXG1/TBR1/SATB2 ratios by organoid. Mean fraction of positive cells contributing to the total number of positive cells per image field. Stains are different by day (FOXG1 F1,9=24.004, padj = 8.43E-04; TBR1 F1,9=9.459, padj = 0.013; SATB2 H1=9.466, padj = 0.004) but not genotype (FOXG1 F1,9=0.061, padj =0.811; TBR1 F1,9=1.811, padj = 0.211; SATB2 H1 = 0.183, padj=0.669) using a two-way ANOVA unle…
Cell line	Genotype	Day	SATB2	TBR1	FOXG1
Control 1	PACS1(+/+)	40	0	0.132455	0.867546
Control 1	PACS1(+/+)	40	0	0.093385	0.906615
Control 1	PACS1(+/+)	40	0	0.141725	0.858275
Affected 1	PACS1(+/R203W)	40	0	0.264751	0.735249
Affected 1	PACS1(+/R203W)	40	0	0.325597	0.674403
CRISPR R203W	PACS1(+/R203W)	40	0	0.264586	0.735414
Control 2	PACS1(+/+)	80	0.202418	0.338421	0.459162
Control 2	PACS1(+/+)	80	0.15686	0.347621	0.495519
CRISPR A1	PACS1(+/+)	80	0.124893	0.405971	0.469136
Affected 1	PACS1(+/R203W)	80	0.162501	0.211122	0.626377
CRISPR R203W	PACS1(+/R203W)	80	0.012787	0.380841	0.606372
CRISPR R203W	PACS1(+/R203W)	80	0.016458	0.381516	0.602025

## Sheet: Fig. 1e; Fig. S4e
CTIP2/SOX2 ratios by organoid. Mean fraction of positive cells contributing to the total number of positive cells per image field. Mean ± SEM fraction of CTIP2+ or SOX2+ cells contributing to the total number of positive cells per field of view was significant between time points (H1=12.808, padj = 6.90E-04) but not genotypes (H1=3.360, padj = 0.067) using a one-sided Kruskal Wallis test (pShapir…
Cell line	Genotype	Day	CTIP2	SOX2
CRISPR A2	PACS1(+/+)	40	0.129588	0.870412
CRISPR A1	PACS1(+/+)	40	0.387612	0.612388
Control 1	PACS1(+/+)	40	0.454272	0.545728
Control 1	PACS1(+/+)	40	0.390422	0.609579
Control 1	PACS1(+/+)	40	0.562105	0.437895
Control 1	PACS1(+/+)	40	0.286477	0.713523
Control 1	PACS1(+/+)	40	0.737583	0.262417
Control 3	PACS1(+/+)	40	0.327285	0.672715
Affected 2	PACS1(+/R203W)	40	0.461138	0.538862
Affected 1	PACS1(+/R203W)	40	0.436733	0.563267
Affected 1	PACS1(+/R203W)	40	0.527331	0.472669
Affected 1	PACS1(+/R203W)	40	0.538096	0.461904
Affected 1	PACS1(+/R203W)	40	0.567039	0.432961
Affected 1	PACS1(+/R203W)	40	0.566386	0.433614
CRISPR R203W	PACS1(+/R203W)	40	0.350483	0.649517
CRISPR A1	PACS1(+/+)	80	0.5776	0.4224
Control 1	PACS1(+/+)	80	0.438067	0.561934
Control 1	PACS1(+/+)	80	0.400311	0.599689
Control 2	PACS1(+/+)	80	0.665203	0.334797
Control 2	PACS1(+/+)	80	0.738926	0.261074
Control 2	PACS1(+/+)	80	0.754466	0.245534
Control 3	PACS1(+/+)	80	0.661991	0.338009
Affected 1	PACS1(+/R203W)	80	0.801921	0.198079
Affected 1	PACS1(+/R203W)	80	0.788274	0.211727
Affected 1	PACS1(+/R203W)	80	0.824635	0.175365
Affected 1	PACS1(+/R203W)	80	0.843498	0.156502
CRISPR R203W	PACS1(+/R203W)	80	0.686001	0.313999
CRISPR R203W	PACS1(+/R203W)	80	0.696315	0.303685
CRISPR R203W	PACS1(+/R203W)	80	0.761486	0.238514

## Sheet: Fig. 1f
Western blot for the PACS1 protein abundance in day 40 organoid samples.
	800 CHANNEL							700 CHANNEL
	*	PACS1(+/+)		PACS1(+/R203W)		PACS1(-/-)		*	PACS1(+/+)		PACS1(+/R203W)		PACS1(-/-)
	Ladder	Control 1	CRISPR A1	CRISPR R203W	Affected 1	PACS1 KO**		Ladder	Control 1	CRISPR A1	CRISPR R203W	Affected 1	PACS1 KO**
250 kda
150 kda
PACS1
100 kda
75 kda
50 kda							a-tubulin
37 kda
25 kda
20 kda
	*Bio rad precision plus protein dual color standard
	** PACS1(-/-) genotype generated using CRISPR/Cas9 in the C2 background for future studies

## Sheet: Fig. 1g
Western blot signal ratio of PACS1 to α-tubulin in day 40 organoids shown in Fig. 1f, plus one prior differentiation.
Day 40
PACS1(+/+)	PACS1(+/R203W)
0.02875	0.0237
0.03639	0.03337
0.06458	0.02709
0.07112	0.04466
0.0421	0.0367
0.0242	0.0642
0.0418	0.0604
	0.0594

## Sheet: Fig. 2; S6-S8
FASTQ and CellRanger matrix files for single-cell RNA sequencing data have been deposited to the NCBI Gene Expression Omnibus (GEO) under accession GSE250386.
Follow this link to view: https://www.ncbi.nlm.nih.gov/geo/query/acc.cgi?acc=GSE250386

## Sheet: Fig. 3b
Top differentially expressed genes Day 40 and Day 88 PACS1(+/R203W) organoids identified with single-cell RNA sequencing. Relevant columns to the figure are highlighted in orange.
					DESEQ2 RESULTS			MONOCLE3 RESULTS
gene	cell type	abbreviated type	class	day	baseMean	log2Fold-Change	padj	q value	estimate	normalized effect	meanpadj	meanlogFC	rank padj	rank logFC	rank total	direction
HIST1H1B	Cycling Radial Glia (G2/M)	cRG (G2/M)	Cycling Radial Glia	D40	257.028	-2.52223	5.14287e-07	3.40066e-20	-1.7486	-2.4522	2.57143e-07	-2.48722	18	112	130	downregulated
FANCB	Cycling Radial Glia (S)	cRG (S)	Cycling Radial Glia	D40	265.502	-1.17988	0.0381708	5.39236e-21	-0.776254	-1.08136	0.0190854	-1.13062	286	321	607	downregulated
HIST1H1B	Cycling Radial Glia (S)	cRG (S)	Cycling Radial Glia	D40	1133.89	-1.84148	0.000852353	3.15499e-95	-1.3561	-1.93639	0.000426176	-1.88893	97	220	317	downregulated
HIST1H4C	EOMES+ Newborn Glutamatergic Neurons	EOMES+ nGluN	Newborn Neurons	D40	294.764	-2.69452	0.0208926	1.75875e-69	-2.37158	-3.33536	0.0104463	-3.01494	231	58	289	downregulated
MTRNR2L12	GABAergic Neurons	imGABA N	Immature Neurons	D40	96.2894	-1.90078	0.0130158	7.01114e-14	-1.66847	-2.38627	0.00650791	-2.14353	193	178	371	downregulated
HIST1H4C	Immature Glutamatergic Neurons	imGluN	Immature Neurons	D40	6025.47	-2.53926	0.0036164	0	-2.10423	-3.01273	0.0018082	-2.77599	133	77	210	downregulated
KLHL34	Immature Glutamatergic Neurons	imGluN	Immature Neurons	D40	315.242	-1.73275	0.00320877	3.32062e-71	-1.38115	-1.85587	0.00160439	-1.79431	130	240	370	downregulated
LMO1	Immature Glutamatergic Neurons	imGluN	Immature Neurons	D40	825.625	-1.65536	0.0046884	3.38477e-85	-1.54599	-2.151	0.0023442	-1.90318	145	217	362	downregulated
SYNDIG1	Immature Glutamatergic Neurons	imGluN	Immature Neurons	D40	140.372	-1.59569	3.28335e-05	8.12365e-15	-1.20313	-1.46668	1.64167e-05	-1.53118	39	284	323	downregulated
ZEB2	Immature Glutamatergic Neurons	imGluN	Immature Neurons	D40	453.457	-1.10913	0.000596909	2.165e-10	-0.56529	-0.776896	0.000298455	-0.943013	90	324	414	downregulated
HIST1H4C	Immature Neurons	imN	Immature Neurons	D40	520.575	-2.31904	0.0280605	2.08263e-87	-2.02027	-2.88306	0.0140302	-2.60105	256	99	355	downregulated
MTRNR2L12	Immature Neurons	imN	Immature Neurons	D40	542.256	-2.25375	0.00959355	1.15637e-93	-2.08672	-2.97735	0.00479677	-2.61555	177	96	273	downregulated
ZEB2	Immature Neurons	imN	Immature Neurons	D40	144.603	-1.2321	0.0280605	0.000146458	-0.850705	-1.19891	0.0141035	-1.2155	257	319	576	downregulated
GRID2	Outer Radial Glia	oRG	Radial Glia	D40	277.513	-1.52504	0.0329583	3.10952e-38	-1.30461	-1.83536	0.0164792	-1.6802	276	262	538	downregulated
HIST1H4C	Outer Radial Glia	oRG	Radial Glia	D40	517.712	-2.48387	0.00742175	2.80631e-90	-2.0534	-2.89875	0.00371087	-2.69131	162	86	248	downregulated
LYPD1	Outer Radial Glia	oRG	Radial Glia	D40	680.637	-1.61443	6.56296e-06	8.14595e-33	-1.01337	-1.44842	3.28148e-06	-1.53143	25	283	308	downregulated
TCEAL4	Outer Radial Glia	oRG	Radial Glia	D40	1414.77	-0.965095	0.0496687	7.78382e-63	-0.615739	-0.884285	0.0248344	-0.92469	319	325	644	downregulated
MROH8	Truncated Radial Glia	tRG	Radial Glia	D40	76.206	-3.44341	0.000544772	0.017934	-3.15534	-4.33337	0.00923938	-3.88839	218	14	232	downregulated
LHX9	CUX2+ Glutamatergic Neurons	CUX2+ mGluN	Mature Neurons	D40	109.351	2.674	0.0192331	1.50921e-05	3.00743	4.26345	0.00962409	3.46873	221	25	246	upregulated
CHODL	Immature Glutamatergic Neurons	imGluN	Immature Neurons	D40	335.96	2.23805	6.70523e-10	2.51228e-21	1.84333	2.34578	3.35262e-10	2.29192	4	150	154	upregulated
LHX2	Immature Glutamatergic Neurons	imGluN	Immature Neurons	D40	969.158	1.25203	0.0155241	1.05913e-30	1.15566	1.61704	0.00776207	1.43453	208	300	508	upregulated
PCSK1	Immature Glutamatergic Neurons	imGluN	Immature Neurons	D40	791.761	1.28004	0.00387125	9.91708e-20	0.949384	1.30186	0.00193563	1.29095	137	314	451	upregulated
PHGDH	Immature Glutamatergic Neurons	imGluN	Immature Neurons	D40	1787.96	0.793461	0.0232751	7.60361e-38	0.645103	0.916708	0.0116376	0.855085	237	326	563	upregulated
ZNF558	Immature Glutamatergic Neurons	imGluN	Immature Neurons	D40	111.672	3.07642	2.24861e-07	2.11407e-18	2.23004	2.18334	1.12431e-07	2.62988	15	93	108	upregulated
NEFL	Immature Neurons	imN	Immature Neurons	D40	1290.57	1.44069	0.000458983	7.94203e-20	1.02892	1.47939	0.000229491	1.46004	84	292	376	upregulated
CALB1	Newborn Glutamatergic Neurons	nGluN	Newborn Neurons	D40	163.226	2.02195	0.0100115	2.36537e-06	1.55492	2.15985	0.00500696	2.0909	178	183	361	upregulated
LHX9	Newborn Glutamatergic Neurons	nGluN	Newborn Neurons	D40	206.97	2.46966	0.0220581	1.1247e-17	2.48923	3.41776	0.011029	2.94371	233	61	294	upregulated
CNTNAP2	Outer Radial Glia	oRG	Radial Glia	D40	385.903	1.50766	0.000533654	6.14331e-26	1.14124	1.6136	0.000266827	1.56063	86	278	364	upregulated
FOXP4	Outer Radial Glia	oRG	Radial Glia	D40	94.9243	1.68084	0.0133908	1.01085e-19	1.6068	2.13	0.00669538	1.90542	198	216	414	upregulated
MAF	Outer Radial Glia	oRG	Radial Glia	D40	80.7041	1.51615	0.03971	2.22093e-11	1.37715	1.80738	0.019855	1.66177	292	265	557	upregulated
ZIC4	Outer Radial Glia	oRG	Radial Glia	D40	114.649	2.3279	0.00386501	1.38711e-11	1.65409	2.15442	0.0019325	2.24116	136	156	292	upregulated
DLK1	Truncated Radial Glia	tRG	Radial Glia	D40	1002	2.08941	0.00993415	0.000563741	2.08102	2.98699	0.00524894	2.5382	180	106	286	upregulated
CNTNAP4	CUX2+ Glutamatergic Neurons	CUX2+ mGluN	Mature Neurons	D88	379.601	-4.75249	0.0405364	0.000168218	-3.63134	-4.90561	0.0203523	-4.82905	295	3	298	downregulated
GPRIN3	CUX2+ Glutamatergic Neurons	CUX2+ mGluN	Mature Neurons	D88	462.823	-4.5063	0.0102098	2.63836e-14	-2.96554	-4.11733	0.0051049	-4.31182	179	6	185	downregulated
NGFR	CUX2+ Glutamatergic Neurons	CUX2+ mGluN	Mature Neurons	D88	130.061	-4.27635	0.0496443	0.000555959	-3.04966	-3.88931	0.0251001	-4.08283	320	9	329	downregulated
UNC5A	CUX2+ Glutamatergic Neurons	CUX2+ mGluN	Mature Neurons	D88	213.909	-1.96542	0.00194243	1.84912e-51	-1.51571	-2.04444	0.000971217	-2.00493	118	199	317	downregulated
FLRT2	Cycling Radial Glia (S)	cRG (S)	Cycling Radial Glia	D88	410.392	-3.52901	0.000409659	4.33836e-40	-2.49265	-3.49525	0.00020483	-3.51213	83	23	106	downregulated
TENM3	Cycling Radial Glia (S)	cRG (S)	Cycling Radial Glia	D88	843.446	-1.88024	0.0458851	8.16451e-61	-1.52534	-2.17901	0.0229425	-2.02962	309	193	502	downregulated
CFAP298	EOMES+ Newborn Glutamatergic Neurons	EOMES+ nGluN	Newborn Neurons	D88	859.902	-1.5506	0.00877594	4.05382e-39	-1.14469	-1.6438	0.00438797	-1.5972	172	274	446	downregulated
CLIC1	EOMES+ Newborn Glutamatergic Neurons	EOMES+ nGluN	Newborn Neurons	D88	191.75	-1.63618	0.0248622	1.77494e-24	-1.22972	-1.73675	0.0124311	-1.68647	243	261	504	downregulated
DOCK1	EOMES+ Newborn Glutamatergic Neurons	EOMES+ nGluN	Newborn Neurons	D88	84.7507	-2.86195	0.0248622	5.73911e-07	-2.04455	-2.76791	0.0124314	-2.81493	244	69	313	downregulated
KCTD8	EOMES+ Newborn Glutamatergic Neurons	EOMES+ nGluN	Newborn Neurons	D88	139.179	-2.57372	1.2633e-05	4.81731e-07	-1.79389	-2.46353	6.55739e-06	-2.51862	29	108	137	downregulated
CNTNAP4	FEZF2+ Glutamatergic Neurons	FEZF2+ mGluN	Mature Neurons	D88	696.532	-4.34176	0.0161135	4.08035e-61	-3.51809	-4.6442	0.00805675	-4.49298	213	5	218	downregulated
GPRIN3	FEZF2+ Glutamatergic Neurons	FEZF2+ mGluN	Mature Neurons	D88	674.647	-1.63739	0.0246084	1.09468e-91	-1.25824	-1.75943	0.0123042	-1.69841	241	258	499	downregulated
EPHA3	Radial Glia	RG	Radial Glia	D88	284.223	-1.50375	0.0159551	1.06405e-07	-1.27954	-1.78172	0.0079776	-1.64273	210	267	477	downregulated
FLRT2	Radial Glia	RG	Radial Glia	D88	461.96	-2.63491	0.0196411	5.97795e-32	-2.12087	-3.00375	0.00982054	-2.81933	223	68	291	downregulated
SLITRK4	SATB2+ Glutamatergic Neurons	SATB2+ mGluN	Mature Neurons	D88	173.463	-1.91674	0.0383357	2.39547e-48	-1.92268	-2.4622	0.0191678	-2.18947	289	166	455	downregulated
CACNA2D3	CUX2+ Glutamatergic Neurons	CUX2+ mGluN	Mature Neurons	D88	202.715	3.45834	5.11683e-07	9.96425e-31	2.39118	3.18653	2.55841e-07	3.32244	17	34	51	upregulated
GNAL	CUX2+ Glutamatergic Neurons	CUX2+ mGluN	Mature Neurons	D88	295.457	2.45899	0.00194243	1.42857e-54	2.02912	2.67876	0.000971217	2.56888	119	103	222	upregulated
NR3C2	CUX2+ Glutamatergic Neurons	CUX2+ mGluN	Mature Neurons	D88	125.301	3.34253	5.50506e-07	1.74603e-16	2.53873	3.04282	2.75253e-07	3.19268	19	38	57	upregulated
TRPC5	CUX2+ Glutamatergic Neurons	CUX2+ mGluN	Mature Neurons	D88	128.826	3.28517	7.24597e-06	5.51249e-13	2.26106	2.79868	3.62299e-06	3.04193	27	53	80	upregulated
GRM3	Cycling Radial Glia (G2/M)	cRG (G2/M)	Cycling Radial Glia	D88	181.929	2.33096	1.94634e-05	6.45716e-30	1.8988	2.66497	9.73169e-06	2.49797	36	111	147	upregulated
NRXN3	Cycling Radial Glia (G2/M)	cRG (G2/M)	Cycling Radial Glia	D88	508.482	1.68619	0.0499091	0.000885783	1.49334	2.13237	0.0253974	1.90928	321	215	536	upregulated
SLC1A2	Cycling Radial Glia (G2/M)	cRG (G2/M)	Cycling Radial Glia	D88	234.368	2.18727	1.74572e-05	5.65458e-34	1.69944	2.40825	8.72858e-06	2.29776	34	146	180	upregulated
CDH20	Cycling Radial Glia (S)	cRG (S)	Cycling Radial Glia	D88	987.892	1.40201	0.00472227	2.84532e-54	1.1642	1.6657	0.00236114	1.53385	146	281	427	upregulated
GFAP	Cycling Radial Glia (S)	cRG (S)	Cycling Radial Glia	D88	73.8896	4.18169	3.01985e-10	1.15382e-16	3.11462	3.4465	1.50992e-10	3.81409	3	17	20	upregulated
GRIA1	Cycling Radial Glia (S)	cRG (S)	Cycling Radial Glia	D88	863.601	1.59486	0.0127981	6.8053e-65	1.24892	1.781	0.00639903	1.68793	192	260	452	upregulated
GRIA3	Cycling Radial Glia (S)	cRG (S)	Cycling Radial Glia	D88	329.499	1.68643	0.00912911	4.35069e-38	1.33445	1.87279	0.00456456	1.77961	175	243	418	upregulated
GRM3	Cycling Radial Glia (S)	cRG (S)	Cycling Radial Glia	D88	459.043	1.44671	0.0317316	2.71477e-47	1.25616	1.76878	0.0158658	1.60775	272	273	545	upregulated
KCNMB2	Cycling Radial Glia (S)	cRG (S)	Cycling Radial Glia	D88	171.801	2.19441	0.00824044	2.26486e-18	1.60754	2.21932	0.00412022	2.20687	170	161	331	upregulated
KCTD16	Cycling Radial Glia (S)	cRG (S)	Cycling Radial Glia	D88	227.021	1.30961	0.0032016	5.24938e-11	1.1768	1.61832	0.0016008	1.46396	129	291	420	upregulated
NRP2	Cycling Radial Glia (S)	cRG (S)	Cycling Radial Glia	D88	93.3425	1.59712	0.0192687	1.12815e-09	1.58337	1.94841	0.00963437	1.77277	222	244	466	upregulated
NRXN3	Cycling Radial Glia (S)	cRG (S)	Cycling Radial Glia	D88	1557.35	1.62517	7.18854e-06	2.12109e-34	1.33396	1.91023	3.59427e-06	1.7677	26	245	271	upregulated
NSG2	Cycling Radial Glia (S)	cRG (S)	Cycling Radial Glia	D88	215.328	1.45181	0.000977362	1.54446e-15	1.19102	1.63826	0.000488681	1.54503	101	280	381	upregulated
NTS	Cycling Radial Glia (S)	cRG (S)	Cycling Radial Glia	D88	117.078	4.30533	7.87961e-06	0.000131245	2.83161	3.50628	6.95624e-05	3.9058	61	13	74	upregulated
SLC1A2	Cycling Radial Glia (S)	cRG (S)	Cycling Radial Glia	D88	714.718	1.98744	9.92972e-08	1.3179e-100	1.45892	2.07222	4.96486e-08	2.02983	13	192	205	upregulated
SLCO1C1	Cycling Radial Glia (S)	cRG (S)	Cycling Radial Glia	D88	165.004	2.50564	0.0023394	6.48629e-28	2.1534	2.75383	0.0011697	2.62973	125	94	219	upregulated
TENM1	Cycling Radial Glia (S)	cRG (S)	Cycling Radial Glia	D88	377.901	1.69359	0.000183398	6.36453e-38	1.42319	1.98987	9.16988e-05	1.84173	66	228	294	upregulated
CNTNAP5	EOMES+ Newborn Glutamatergic Neurons	EOMES+ nGluN	Newborn Neurons	D88	303.496	1.29348	0.0456219	1.58725e-07	1.13405	1.61134	0.022811	1.45241	306	297	603	upregulated
FOXP2	EOMES+ Newborn Glutamatergic Neurons	EOMES+ nGluN	Newborn Neurons	D88	626.951	2.13082	2.65359e-05	1.95797e-48	1.72519	2.46186	1.3268e-05	2.29634	38	147	185	upregulated
KCNMB2	EOMES+ Newborn Glutamatergic Neurons	EOMES+ nGluN	Newborn Neurons	D88	87.6162	1.55949	0.0241599	1.31526e-07	1.3045	1.77761	0.01208	1.66855	239	263	502	upregulated
LRRC7	EOMES+ Newborn Glutamatergic Neurons	EOMES+ nGluN	Newborn Neurons	D88	1023.05	1.26861	0.0422181	1.11302e-40	1.09173	1.56768	0.021109	1.41814	297	304	601	upregulated
LRRTM4	EOMES+ Newborn Glutamatergic Neurons	EOMES+ nGluN	Newborn Neurons	D88	313.289	1.77986	0.0138443	4.04938e-18	1.49025	2.1172	0.00692217	1.94853	199	207	406	upregulated
NCAM2	EOMES+ Newborn Glutamatergic Neurons	EOMES+ nGluN	Newborn Neurons	D88	442.27	2.30144	0.0370303	8.28629e-27	2.03599	2.89192	0.0185151	2.59668	283	102	385	upregulated
SLC1A2	EOMES+ Newborn Glutamatergic Neurons	EOMES+ nGluN	Newborn Neurons	D88	495.633	1.33625	0.0493868	5.7623e-57	1.15392	1.64806	0.0246934	1.49215	316	286	602	upregulated
SPOCK1	EOMES+ Newborn Glutamatergic Neurons	EOMES+ nGluN	Newborn Neurons	D88	235.848	1.51646	0.0224146	2.25538e-16	1.16539	1.65109	0.0112073	1.58378	235	275	510	upregulated
CAV1	FEZF2+ Glutamatergic Neurons	FEZF2+ mGluN	Mature Neurons	D88	294.717	2.62815	1.74496e-05	2.72845e-66	2.08906	2.64404	8.72481e-06	2.6361	33	91	124	upregulated
IQCJ-SCHIP1	FEZF2+ Glutamatergic Neurons	FEZF2+ mGluN	Mature Neurons	D88	2437.02	2.25671	1.74496e-05	4.29776e-70	1.48002	2.11545	8.72481e-06	2.18608	32	168	200	upregulated
NR3C2	FEZF2+ Glutamatergic Neurons	FEZF2+ mGluN	Mature Neurons	D88	219.845	1.53937	0.0364296	4.17497e-19	1.44628	1.86177	0.0182148	1.70057	281	256	537	upregulated
PCDH17	FEZF2+ Glutamatergic Neurons	FEZF2+ mGluN	Mature Neurons	D88	3303.48	2.76583	0.000147135	0	2.1592	3.05627	7.35674e-05	2.91105	62	63	125	upregulated
SHC3	FEZF2+ Glutamatergic Neurons	FEZF2+ mGluN	Mature Neurons	D88	1269.2	1.15438	0.0148523	5.8055e-88	0.868836	1.23273	0.00742617	1.19355	206	320	526	upregulated
SLC24A3	FEZF2+ Glutamatergic Neurons	FEZF2+ mGluN	Mature Neurons	D88	200.342	1.96713	0.00522116	6.90157e-25	1.77834	2.19907	0.00261058	2.0831	150	185	335	upregulated
TRPC5	FEZF2+ Glutamatergic Neurons	FEZF2+ mGluN	Mature Neurons	D88	551.201	4.04235	2.16264e-23	1.50152e-42	2.89374	3.79946	1.08132e-23	3.92091	1	12	13	upregulated
NTS	Newborn Glutamatergic Neurons	nGluN	Newborn Neurons	D88	371.039	5.01238	9.74024e-10	1.58773e-06	4.33245	4.86535	7.94353e-07	4.93887	21	2	23	upregulated
SEMA3E	Immature Glutamatergic Neurons	imGluN	Immature Neurons	D88	432.27	2.87349	1.3572e-05	2.82888e-23	2.4735	3.38962	6.78598e-06	3.13155	30	44	74	upregulated
NRXN3	Intermediate Progenitors	IPC	IPCs	D88	290.696	2.09714	0.0307925	1.59803e-08	1.80797	2.58304	0.0153962	2.34009	269	135	404	upregulated
GRIN2A	Outer Radial Glia	oRG	Radial Glia	D88	150.35	3.65307	0.0274301	2.51557e-17	2.71557	3.08389	0.013715	3.36848	253	32	285	upregulated
VAT1L	Outer Radial Glia	oRG	Radial Glia	D88	257.949	1.36239	0.037771	3.72595e-29	1.12	1.5712	0.0188855	1.4668	285	290	575	upregulated
GRM3	Radial Glia	RG	Radial Glia	D88	567.64	1.61666	0.0116431	5.09891e-62	1.4905	2.1152	0.00582155	1.86593	188	224	412	upregulated
KCNMB2	Radial Glia	RG	Radial Glia	D88	388.347	2.55537	0.000177772	1.7282e-24	2.09591	2.94999	8.88858e-05	2.75268	65	78	143	upregulated
NRXN3	Radial Glia	RG	Radial Glia	D88	1926.21	2.04657	8.45802e-05	5.19589e-76	1.95721	2.80771	4.22901e-05	2.42714	49	122	171	upregulated
SLC1A2	Radial Glia	RG	Radial Glia	D88	487.736	1.87386	0.00162319	1.1581e-66	1.51462	2.1424	0.000811594	2.00813	116	198	314	upregulated
SPOCK1	Radial Glia	RG	Radial Glia	D88	367.274	1.95446	0.000978972	5.39624e-54	1.67866	2.35197	0.000489486	2.15322	102	173	275	upregulated
TENM1	Radial Glia	RG	Radial Glia	D88	557.61	2.0631	0.000232172	9.17237e-63	1.8084	2.56083	0.000116086	2.31196	69	142	211	upregulated
DIAPH3	SATB2+ Glutamatergic Neurons	SATB2+ mGluN	Mature Neurons	D88	97.5668	3.2009	0.000530263	5.38574e-14	2.50219	2.82195	0.000265131	3.01143	85	59	144	upregulated
GABRG3	SATB2+ Glutamatergic Neurons	SATB2+ mGluN	Mature Neurons	D88	436.768	1.84577	0.000365986	1.96294e-17	1.2363	1.72065	0.000182993	1.78321	80	241	321	upregulated
KCNMB2-AS1	SATB2+ Glutamatergic Neurons	SATB2+ mGluN	Mature Neurons	D88	1056.31	1.28614	0.0496253	6.47805e-36	1.08956	1.55149	0.0248126	1.41882	317	302	619	upregulated
NTS	SATB2+ Glutamatergic Neurons	SATB2+ mGluN	Mature Neurons	D88	6405	5.53094	0.000365986	1.38212e-19	4.10748	5.87639	0.000182993	5.70367	79	1	80	upregulated
PCDH17	SATB2+ Glutamatergic Neurons	SATB2+ mGluN	Mature Neurons	D88	1681.95	1.79588	0.0371025	4.4364e-116	1.54253	2.1988	0.0185512	1.99734	284	202	486	upregulated
PCDH8	SATB2+ Glutamatergic Neurons	SATB2+ mGluN	Mature Neurons	D88	158.754	2.15617	0.00788279	1.69555e-23	1.69078	2.21378	0.00394139	2.18497	167	169	336	upregulated
RPH3A	SATB2+ Glutamatergic Neurons	SATB2+ mGluN	Mature Neurons	D88	69.6453	2.44643	0.000794423	3.10503e-05	1.57612	1.77847	0.000412737	2.11245	96	181	277	upregulated
SLC24A3	SATB2+ Glutamatergic Neurons	SATB2+ mGluN	Mature Neurons	D88	254.451	1.80323	0.024489	1.46383e-26	1.54784	2.04505	0.0122445	1.92414	240	214	454	upregulated
TRPC5	SATB2+ Glutamatergic Neurons	SATB2+ mGluN	Mature Neurons	D88	510.538	2.81778	0.023241	2.38989e-35	2.27277	3.11779	0.0116205	2.96778	236	60	296	upregulated

## Sheet: Fig. 4b-c; S13a
Number of synapses per soma, as indicated by colocalization of SYN1/PSD95 (glutamatergic) or vGAT/Gephyrin (GABAergic) puncta. Values represent data from an organoid section. Relevant columns to the figures are highlighted in orange.
cell line	nuclei	colocalizations	channel_3	channel_4	colocalizations / nuclei	genotype	synapse type
CRISPR A1	215	9	401	17	0.042	PACS1(+/+)	Glutamatergic
CRISPR A1	217	2	334	37	0.009	PACS1(+/+)	Glutamatergic
CRISPR A1	222	18	320	42	0.081	PACS1(+/+)	Glutamatergic
Control 2	237	26	454	4	0.11	PACS1(+/+)	Glutamatergic
Control 2	36	7	120	1	0.194	PACS1(+/+)	Glutamatergic
Control 2	145	10	382	3	0.069	PACS1(+/+)	Glutamatergic
Control 2	91	3	81	0	0.033	PACS1(+/+)	Glutamatergic
Control 2	115	49	609	5	0.426	PACS1(+/+)	Glutamatergic
Control 3	128	14	540	153	0.109	PACS1(+/+)	Glutamatergic
Control 3	60	3	654	56	0.05	PACS1(+/+)	Glutamatergic
Control 3	162	1	614	32	0.006	PACS1(+/+)	Glutamatergic
Control 3	135	14	515	35	0.104	PACS1(+/+)	Glutamatergic
Control 2	154	8	412	27	0.052	PACS1(+/+)	Glutamatergic
Control 2	219	7	265	35	0.032	PACS1(+/+)	Glutamatergic
Control 2	183	1	495	19	0.005	PACS1(+/+)	Glutamatergic
Control 2	178	4	317	6	0.022	PACS1(+/+)	Glutamatergic
Affected 2	63	5	442	72	0.079	PACS1(+/R203W)	Glutamatergic
Affected 2	50	40	451	64	0.8	PACS1(+/R203W)	Glutamatergic
Affected 2	47	55	574	97	1.17	PACS1(+/R203W)	Glutamatergic
Affected 2	54	14	556	20	0.259	PACS1(+/R203W)	Glutamatergic
Affected 1	188	5	155	2	0.027	PACS1(+/R203W)	Glutamatergic
Affected 1	87	2	84	0	0.023	PACS1(+/R203W)	Glutamatergic
Affected 1	154	2	38	0	0.013	PACS1(+/R203W)	Glutamatergic
Affected 1	128	157	632	26	1.227	PACS1(+/R203W)	Glutamatergic
CRISPR R203W	53	1	544	6	0.019	PACS1(+/R203W)	Glutamatergic
CRISPR R203W	19	1	353	6	0.053	PACS1(+/R203W)	Glutamatergic
CRISPR R203W	149	5	522	15	0.034	PACS1(+/R203W)	Glutamatergic
CRISPR R203W	240	1	198	7	0.004	PACS1(+/R203W)	Glutamatergic
CRISPR R203W	82	3	368	16	0.037	PACS1(+/R203W)	Glutamatergic
Affected 2	33	4	645	8	0.121	PACS1(+/R203W)	Glutamatergic
Affected 2	86	0	254	14	0	PACS1(+/R203W)	Glutamatergic
Control 2	252	24	304	333	0.095	PACS1(+/+)	GABAergic
Control 2	152	45	295	255	0.296	PACS1(+/+)	GABAergic
Control 2	71	22	205	112	0.31	PACS1(+/+)	GABAergic
Control 2	203	5	187	287	0.025	PACS1(+/+)	GABAergic
Control 2	300	5	208	236	0.017	PACS1(+/+)	GABAergic
Control 2	280	20	32	355	0.071	PACS1(+/+)	GABAergic
Control 2	206	7	96	498	0.034	PACS1(+/+)	GABAergic
Control 3	207	37	293	492	0.179	PACS1(+/+)	GABAergic
Control 3	68	39	421	487	0.574	PACS1(+/+)	GABAergic
CRISPR A1	205	17	154	443	0.083	PACS1(+/+)	GABAergic
CRISPR A1	179	7	107	604	0.039	PACS1(+/+)	GABAergic
CRISPR A1	242	19	243	280	0.079	PACS1(+/+)	GABAergic
CRISPR A1	250	16	247	430	0.064	PACS1(+/+)	GABAergic
CRISPR A1	268	2	40	192	0.007	PACS1(+/+)	GABAergic
CRISPR R203W	74	22	253	290	0.297	PACS1(+/R203W)	GABAergic
CRISPR R203W	32	20	57	55	0.625	PACS1(+/R203W)	GABAergic
Affected 2	95	96	415	101	1.011	PACS1(+/R203W)	GABAergic
Affected 2	65	72	429	260	1.108	PACS1(+/R203W)	GABAergic
Affected 2	60	55	182	327	0.917	PACS1(+/R203W)	GABAergic
Affected 1	220	17	66	313	0.077	PACS1(+/R203W)	GABAergic
Affected 1	142	28	90	282	0.197	PACS1(+/R203W)	GABAergic
Affected 1	197	27	84	175	0.137	PACS1(+/R203W)	GABAergic
Affected 1	225	8	93	245	0.036	PACS1(+/R203W)	GABAergic
Affected 1	255	6	121	110	0.024	PACS1(+/R203W)	GABAergic
Affected 2	41	26	258	256	0.634	PACS1(+/R203W)	GABAergic
Affected 2	158	32	253	386	0.203	PACS1(+/R203W)	GABAergic
Affected 2	76	10	127	272	0.132	PACS1(+/R203W)	GABAergic
Affected 2	33	43	256	547	1.303	PACS1(+/R203W)	GABAergic
Affected 2	41	14	145	327	0.341	PACS1(+/R203W)	GABAergic
CRISPR R203W	132	7	75	159	0.053	PACS1(+/R203W)	GABAergic
CRISPR R203W	75	7	126	189	0.093	PACS1(+/R203W)	GABAergic
CRISPR R203W	75	9	187	221	0.12	PACS1(+/R203W)	GABAergic
CRISPR R203W	114	18	203	231	0.158	PACS1(+/R203W)	GABAergic
CRISPR R203W	136	26	224	265	0.191	PACS1(+/R203W)	GABAergic

## Sheet: Fig. 4e; S13c
Number of active cells per square micron of an organoid section. Relevant columns to the figures are highlighted in orange. There is an effect of day (F1,23=8.576, padj = 0.008) but not genotype (F1,23=0.482, padj = 0.495) using a two-way ANOVA test with a Tukey HSD correction on log-transformed values. n = 5 Day 40 PACS1(+/+) organoids (three C1 and two CRISPR A1), n = 6 Day 40 PACS1(+/R203W) or…
image name	sq microns	id	day	cell_line	organoid	treatment	calcium events	width sec	% active cells	amplitude	correlation coefficient	maximum % coactive cells	avg % coactive cells	number network events	number ROIs	number active ROIs	genotype	frequency	active ROIs per sq mm
zscore_D40-CRISPR A1-2.1.tif	266061	D40CRISPR A121	D40	CRISPR A1	2	none	1	8.54707	4.54545	0.367154	0.194818	100	100	1	22	1	PACS1(+/+)	0.00333333	3.75854
zscore_D40-CRISPR A1-2.3.tif	266630	D40CRISPR A123	D40	CRISPR A1	2	none	1	6.17275	3.84615	0.216538	0.0870702	100	100	1	26	1	PACS1(+/+)	0.00333333	3.75052
zscore_D40-CRISPR A1-3.3.tif	280674	D40CRISPR A133	D40	CRISPR A1	3	none	0	0	0	0	0	0	0	0	0	0	PACS1(+/+)	0	0
zscore_D40-CRISPR A1-3.1001.tif	308923	D40CRISPR A131001	D40	CRISPR A1	3	none	4.56522	4.83181	28.75	0.220365	0.0467677	26.087	19.398	10	80	23	PACS1(+/+)	0.0152174	74.4521
zscore_D40-Control 1-1.1.tif	63944.6	D40Control 111	D40	Control 1	1	none	1.2	7.98721	29.4118	0.253281	0.26665	20	20	6	17	5	PACS1(+/+)	0.004	78.1927
zscore_D40-Control 1-1.2.tif	249704	D40Control 112	D40	Control 1	1	none	1.5	7.12958	9.67742	0.187762	0.483099	33.3333	33.3333	2	62	6	PACS1(+/+)	0.005	24.0284
zscore_D40-Control 1-1.3.tif	267464	D40Control 113	D40	Control 1	1	none	1.54546	5.25693	14.1026	0.24274	0.142886	18.1818	18.1818	6	78	11	PACS1(+/+)	0.00515151	41.1271
zscore_D40-Control 1-2.2.tif	265052	D40Control 122	D40	Control 1	2	none	1.16667	5.7372	35.2941	0.241069	0.0489192	33.3333	33.3333	2	17	6	PACS1(+/+)	0.00388889	22.6371
zscore_D40-Control 1-2.3.tif	284970	D40Control 123	D40	Control 1	2	none	1.8	5.90439	19.2308	0.264715	0.365525	20	0	0	26	5	PACS1(+/+)	0.006	17.5457
zscore_D40-Control 1-3.1.tif	208399	D40Control 131	D40	Control 1	3	none	1	6.03115	6.89655	0.254961	0.109691	50	50	2	29	2	PACS1(+/+)	0.00333333	9.59696
zscore_D40-Control 1-3.2.tif	267511	D40Control 132	D40	Control 1	3	none	1.75	5.79029	9.30233	0.239733	0.0361299	50	50	1	43	4	PACS1(+/+)	0.00583333	14.9527
zscore_D40-Affected 1-1.1.tif	321298	D40Affected 111	D40	Affected 1	1	none	1.375	7.04512	17.0213	0.276172	0.0940742	25	25	2	47	8	PACS1(+/R203W)	0.00458333	24.899
zscore_D40-Affected 1-1.2.tif	321582	D40Affected 112	D40	Affected 1	1	none	1.625	6.72428	18.1818	0.247957	0.0507549	25	25	3	44	8	PACS1(+/R203W)	0.00541667	24.877
zscore_D40-Affected 1-1.3.tif	239638	D40Affected 113	D40	Affected 1	1	none	0	0	0	0	0	0	0	0	0	0	PACS1(+/R203W)	0	0
zscore_D40-Affected 1-2.2.tif	278112	D40Affected 122	D40	Affected 1	2	none	1	4.08202	50	0.182265	0.178154	100	100	1	2	1	PACS1(+/R203W)	0.00333333	3.59567
zscore_D40-Affected 1-2.3001.tif	374580	D40Affected 123001	D40	Affected 1	2	none	0	0	0	0	0	0	0	0	0	0	PACS1(+/R203W)	0	0
zscore_D40-Affected 1-3.4.tif	335671	D40Affected 134	D40	Affected 1	3	none	3	5.30487	17.6471	0.192351	0.0156608	50	41.6667	2	34	6	PACS1(+/R203W)	0.01	17.8746
zscore_D40-Affected 1-3.2.tif	288449	D40Affected 132	D40	Affected 1	3	none	4	1.76162	12.5	0.200911	0.0666011	200	133.333	3	8	1	PACS1(+/R203W)	0.0133333	3.46682
zscore_D40-Affected 1-3.3.tif	259451	D40Affected 133	D40	Affected 1	3	none	1.25	5.56979	22.2222	0.224986	0.00973165	25	25	5	18	4	PACS1(+/R203W)	0.00416667	15.4172
zscore_D40-Affected 1-3.1001.tif	381906	D40Affected 131001	D40	Affected 1	3	none	6	2.00383	16.6667	0.273686	0.0416635	50	50	8	24	4	PACS1(+/R203W)	0.02	10.4738
zscore_D40-CRISPR R203W-1.1.tif	253824	D40CRISPR R203W11	D40	CRISPR R203W	1	none	5	6.62785	12.069	0.257676	0.0995339	28.5714	28.5714	12	58	7	PACS1(+/R203W)	0.0166667	27.5782
zscore_D40-CRISPR R203W-1.2.tif	181978	D40CRISPR R203W12	D40	CRISPR R203W	1	none	1.84615	5.67214	23.2143	0.216944	0.02849	23.0769	18.2692	7	56	13	PACS1(+/R203W)	0.00615385	71.4373
zscore_D40-CRISPR R203W-1.3.tif	339131	D40CRISPR R203W13	D40	CRISPR R203W	1	none	1.25	6.47595	5.33333	0.229835	0.0925014	25	25	5	75	4	PACS1(+/R203W)	0.00416667	11.7949
zscore_D40-CRISPR R203W-2.1.tif	194354	D40CRISPR R203W21	D40	CRISPR R203W	2	none	2.75	5.59958	25.5319	0.210084	0.250026	25	17.3611	12	47	12	PACS1(+/R203W)	0.00916667	61.7429
zscore_D40-CRISPR R203W-2.2.tif	278874	D40CRISPR R203W22	D40	CRISPR R203W	2	none	1	6.77656	23.5294	0.216247	-0.00435051	50	33.3333	3	17	4	PACS1(+/R203W)	0.00333333	14.3434
zscore_D40-CRISPR R203W-2.3.tif	242905	D40CRISPR R203W23	D40	CRISPR R203W	2	none	3	6.72016	14.2857	0.244088	0.0225186	100	100	3	7	1	PACS1(+/R203W)	0.01	4.11684
zscore_D40-CRISPR R203W-3.1.tif	245357	D40CRISPR R203W31	D40	CRISPR R203W	3	none	0	0	0	0	0	0	0	0	0	0	PACS1(+/R203W)	0	0
zscore_D40-CRISPR R203W-3.2.tif	259729	D40CRISPR R203W32	D40	CRISPR R203W	3	none	0	0	0	0	0	0	0	0	0	0	PACS1(+/R203W)	0	0
zscore_D40-CRISPR R203W-3.3.tif	210415	D40CRISPR R203W33	D40	CRISPR R203W	3	none	1	7.38455	14.2857	0.256843	0.00120103	50	50	2	14	2	PACS1(+/R203W)	0.00333333	9.50502
zscore_D80-Control 1-1.1.tif	353634	D80Control 111	D80	Control 2	6	none	1.1	5.36075	24.3902	0.356043	0.0483741	10	0	0	41	10	PACS1(+/+)	0.00366667	28.2778
zscore_D80-Control 1-1.2.tif	292378	D80Control 112	D80	Control 2	6	none	1.25	7.50195	72.7273	0.373786	-0.0258338	25	25	1	11	8	PACS1(+/+)	0.00416667	27.3618
zscore_D80-Control 1-1.3.tif	289424	D80Control 113	D80	Control 2	6	none	1.07143	5.6546	48.2759	0.412998	-0.00751179	14.2857	14.2857	4	29	14	PACS1(+/+)	0.00357143	48.372
zscore_D80-Control 1-2.1.tif	332367	D80Control 121	D80	Control 2	7	none	1	5.78696	16.3636	0.272988	0.0458729	16.6667	12.963	3	110	18	PACS1(+/+)	0.00333333	54.157
zscore_D80-Control 1-2.2.tif	290856	D80Control 122	D80	Control 2	7	none	1.09091	3.90281	47.8261	0.331582	-0.00781918	18.1818	18.1818	3	23	11	PACS1(+/+)	0.00363636	37.8194
zscore_D80-Control 1-2.3.tif	229355	D80Control 123	D80	Control 2	7	none	1.07692	5.87644	17.3333	0.308739	0.0422761	15.3846	15.3846	1	75	13	PACS1(+/+)	0.00358974	56.6807
zscore_D80-Control 1-4.1.tif	230561	D80Control 141	D80	Control 2	9	none	1.1875	5.14639	45.7143	0.2807	0.0279498	12.5	12.5	3	35	16	PACS1(+/+)	0.00395833	69.396
zscore_D80-Control 1-4.2.tif	232472	D80Control 142	D80	Control 2	9	none	2	6.57214	27.5862	0.31617	0.0468065	25	25	2	29	8	PACS1(+/+)	0.00666667	34.4127
zscore_D80-Control 1-4.3.tif	223859	D80Control 143	D80	Control 2	9	none	5.66667	4.14948	27.2727	0.288281	0.0561029	66.6667	66.6667	3	11	3	PACS1(+/+)	0.0188889	13.4013
zscore_D80-Control 1-4.4.tif	136994	D80Control 144	D80	Control 2	9	none	3.16216	3.9068	40.6593	0.299413	0.0241783	21.6216	15.015	8	91	37	PACS1(+/+)	0.0105405	270.085
zscore_D80-Control 1-5.1.tif	156618	D80Control 151	D80	Control 2	10	none	0	0	0	0	0	0	0	0	0	0	PACS1(+/+)	0	0
zscore_D80-Control 1-5.2.tif	166251	D80Control 152	D80	Control 2	10	none	2	5.44336	3.0303	0.275509	0.0873254	33.3333	33.3333	6	99	3	PACS1(+/+)	0.00666667	18.045
zscore_D80-Control 2-1.1.tif	144580	D80Control 211	D80	Control 2	1	none	1	5.80191	6.81818	0.201458	0.0153568	33.3333	33.3333	3	44	3	PACS1(+/+)	0.00333333	20.7497
zscore_D80-Control 2-1.2.tif	148979	D80Control 212	D80	Control 2	1	none	1.125	5.05279	11.4286	0.218847	0.113969	12.5	0	0	70	8	PACS1(+/+)	0.00375	53.6989
zscore_D80-Control 2-1.3.tif	167152	D80Control 213	D80	Control 2	1	none	1	4.57542	5.40541	0.349417	0.0514355	50	33.3333	3	74	4	PACS1(+/+)	0.00333333	23.9303
zscore_D80-Control 2-3.1.tif	117541	D80Control 231	D80	Control 2	3	none	1.6	7.04369	25	0.414523	0.0253215	40	40	1	20	5	PACS1(+/+)	0.00533333	42.5385
zscore_D80-Control 2-3.2.tif	283344	D80Control 232	D80	Control 2	3	none	2.28571	5.06975	12.069	0.299363	0.0688935	28.5714	28.5714	4	58	7	PACS1(+/+)	0.00761905	24.7049
zscore_D80-Control 2-3.3.tif	168786	D80Control 233	D80	Control 2	3	none	1.66667	7.21165	18.75	0.21674	0.0361562	66.6667	41.6667	4	16	3	PACS1(+/+)	0.00555556	17.774
zscore_D80-Control 2-4.1.tif	294591	D80Control 241	D80	Control 2	4	none	2.16667	5.31037	9.83607	0.281824	0.233315	22.2222	13.3333	12	183	18	PACS1(+/+)	0.00722222	61.1016
zscore_D80-Control 2-4.2.tif	120541	D80Control 242	D80	Control 2	4	none	1.41667	5.85064	20.339	0.248528	0.0326536	16.6667	16.6667	4	59	12	PACS1(+/+)	0.00472222	99.551
zscore_D80-Control 2-4.3.tif	219867	D80Control 243	D80	Control 2	4	none	1	6.50617	1.35135	0.365999	0.0783676	100	100	1	74	1	PACS1(+/+)	0.00333333	4.5482
zscore_D80-Control 2-4.4.tif	137848	D80Control 244	D80	Control 2	4	none	2.41667	6.39684	26.6667	0.249398	0.0178688	33.3333	19.7917	8	45	12	PACS1(+/+)	0.00805556	87.0523
zscore_D80-Control 2-5.2.tif	226235	D80Control 252	D80	Control 2	5	none	1	5.29481	20	0.231745	0.0524426	33.3333	33.3333	3	15	3	PACS1(+/+)	0.00333333	13.2605
zscore_D80-Control 2-5.3.tif	134752	D80Control 253	D80	Control 2	5	none	1.22222	6.64137	23.0769	0.283639	0.0999168	22.2222	22.2222	2	39	9	PACS1(+/+)	0.00407407	66.7891
zscore_D80-Affected 1-1.1.tif	251078	D80Affected 111	D80	Affected 1	1	none	0	0	0	0	0	0	0	0	0	0	PACS1(+/R203W)	0	0
zscore_D80-Affected 1-2.1.tif	308293	D80Affected 121	D80	Affected 1	2	none	1.71429	3.4628	24.1379	0.258508	-0.000263514	28.5714	28.5714	4	29	7	PACS1(+/R203W)	0.00571429	22.7057
zscore_D80-Affected 1-2.2.tif	137472	D80Affected 122	D80	Affected 1	2	none	4.15385	3.37489	39.3939	0.291797	0.0775653	38.4615	27.6923	4	33	13	PACS1(+/R203W)	0.0138462	94.5646
zscore_D80-Affected 1-2.3.tif	336247	D80Affected 123	D80	Affected 1	2	none	1.6	4.94319	38.4615	0.316693	0.0250368	40	40	1	13	5	PACS1(+/R203W)	0.00533333	14.87
zscore_D80-Affected 1-4.1.tif	330368	D80Affected 141	D80	Affected 1	4	none	1.33333	5.79015	6.12245	0.308133	0.0961579	33.3333	33.3333	4	49	3	PACS1(+/R203W)	0.00444444	9.08079
zscore_D80-Affected 1-4.2.tif	276004	D80Affected 142	D80	Affected 1	4	none	1	2.02626	2.46914	0.363543	0.0555948	50	50	2	81	2	PACS1(+/R203W)	0.00333333	7.24628
zscore_D80-Affected 1-4.3.tif	298641	D80Affected 143	D80	Affected 1	4	none	2.375	4.08892	26.6667	0.283083	0.0138385	25	25	2	30	8	PACS1(+/R203W)	0.00791667	26.788
zscore_D80-Affected 1-4.4.tif	226712	D80Affected 144	D80	Affected 1	4	none	1.66667	5.01293	4.41176	0.308442	0.634409	33.3333	33.3333	5	68	3	PACS1(+/R203W)	0.00555556	13.2327
zscore_D80-Affected 1-5.2.tif	277025	D80Affected 152	D80	Affected 1	5	none	1	4.14597	9.21053	0.297182	0.0583998	42.8571	35.7143	2	76	7	PACS1(+/R203W)	0.00333333	25.2685
zscore_D80-Affected 1-5.3.tif	238806	D80Affected 153	D80	Affected 1	5	none	1	6.31012	6.34921	0.337958	0.00937892	25	25	4	63	4	PACS1(+/R203W)	0.00333333	16.75
zscore_D80-Affected 1-5.4.tif	156306	D80Affected 154	D80	Affected 1	5	none	1	4.22406	8.69565	0.262093	0.0552729	25	25	4	46	4	PACS1(+/R203W)	0.00333333	25.5908
zscore_D80-Affected 1-5.5.tif	123661	D80Affected 155	D80	Affected 1	5	none	1	5.17344	7.57576	0.429277	0.0731618	20	20	5	66	5	PACS1(+/R203W)	0.00333333	40.4332
zscore_D80-CRISPR R203W-1.1.tif	376173	D80CRISPR R203W11	D80	CRISPR R203W	1	none	1.42857	4.63457	8.23529	0.284674	0.0139063	28.5714	28.5714	2	85	7	PACS1(+/R203W)	0.00476191	18.6085
zscore_D80-CRISPR R203W-1.2.tif	298071	D80CRISPR R203W12	D80	CRISPR R203W	1	none	2.9259	4.7418	40	0.2948	0.0122	14.8148	12.4691	10	136	55	PACS1(+/R203W)	0.009753	184.52
zscore_D80-CRISPR R203W-1.3.tif	231670	D80CRISPR R203W13	D80	CRISPR R203W	1	none	3.08333	4.49318	33.3333	0.206681	0.0265545	25	18.75	16	36	12	PACS1(+/R203W)	0.0102778	51.7978
zscore_D80-CRISPR R203W-1.4.tif	283644	D80CRISPR R203W14	D80	CRISPR R203W	1	none	4.85714	6.10505	43.75	0.428316	0.155501	57.1429	33.7662	11	16	7	PACS1(+/R203W)	0.0161905	24.6789
zscore_D80-CRISPR R203W-2.1.tif	145734	D80CRISPR R203W21	D80	CRISPR R203W	2	none	3	5.21359	40.3846	0.333762	0.0378564	23.8095	16.6667	8	52	21	PACS1(+/R203W)	0.01	144.098
zscore_D80-CRISPR R203W-2.2.tif	206459	D80CRISPR R203W22	D80	CRISPR R203W	2	none	4.4375	3.9453	69.5652	0.3082	0.0155	31.25	24.2188	13	24	17	PACS1(+/R203W)	0.0147917	82.3409
zscore_D80-CRISPR R203W-4.1.tif	247108	D80CRISPR R203W41	D80	CRISPR R203W	4	none	1	3.25536	5.55556	0.346486	0.0468363	50	50	2	36	2	PACS1(+/R203W)	0.00333333	8.09362
zscore_D80-CRISPR R203W-4.2.tif	219942	D80CRISPR R203W42	D80	CRISPR R203W	4	none	1	6.44333	21.4286	0.233092	0.177527	33.3333	33.3333	3	14	3	PACS1(+/R203W)	0.00333333	13.64
zscore_D80-CRISPR R203W-4.3.tif	294868	D80CRISPR R203W43	D80	CRISPR R203W	4	none	1	5.51268	10.2941	0.286457	0.00483314	28.5714	28.5714	1	68	7	PACS1(+/R203W)	0.00333333	23.7395
zscore_D80-CRISPR R203W-5.1.tif	246451	D80CRISPR R203W51	D80	CRISPR R203W	5	none	1.6818	5.5673	23.1579	0.2955	0.0088	18.1818	10.6061	12	96	23	PACS1(+/R203W)	0.005606	93.325
zscore_D80-CRISPR R203W-5.2.tif	77949.5	D80CRISPR R203W52	D80	CRISPR R203W	5	none	1.36364	6.85506	9.32203	0.305241	0.502925	18.1818	18.1818	2	118	11	PACS1(+/R203W)	0.00454546	141.117
zscore_D80-CRISPR R203W-5.3.tif	196444	D80CRISPR R203W53	D80	CRISPR R203W	5	none	1.16667	4.96587	50	0.319232	0.00849929	16.6667	16.6667	3	24	12	PACS1(+/R203W)	0.00388889	61.0861

## Sheet: Fig. 4f-g; S13d-e
Ca2+ event amplitude and width recorded for each organoid section. Relevant columns to the figures are highlighted in orange. n = 5 Day 40 PACS1(+/+) organoids (three C1 and two CRISPR A1), n = 6 Day 40 PACS1(+/R203W) organoids (three CRISPR R203W and three A1), n = 8 Day C2 80 PACS1(+/+) organoids, and n = 7 Day 80 PACS1(+/R203W) organoids (four CRISPR R203W and three A1) from two independent di…
day	cell line	organoid	treatment	calcium events	width sec	amplitude	number ROIs	number active ROIs	genotype	frequency
D40	CRISPR A1	2	none	1	8.54707	0.367154	22	1	PACS1(+/+)	0.00333333
D40	CRISPR A1	2	none	1.5	7.17898	0.472425	9	2	PACS1(+/+)	0.005
D40	CRISPR A1	2	none	1	6.17275	0.216538	26	1	PACS1(+/+)	0.00333333
D40	CRISPR A1	3	none	4.56522	4.83181	0.220365	80	23	PACS1(+/+)	0.0152174
D40	Control 1	1	none	1.2	7.98721	0.253281	17	5	PACS1(+/+)	0.004
D40	Control 1	1	none	1.5	7.12958	0.187762	62	6	PACS1(+/+)	0.005
D40	Control 1	1	none	1.54546	5.25693	0.24274	78	11	PACS1(+/+)	0.00515151
D40	Control 1	2	none	1.16667	5.7372	0.241069	17	6	PACS1(+/+)	0.00388889
D40	Control 1	2	none	1.8	5.90439	0.264715	26	5	PACS1(+/+)	0.006
D40	Control 1	3	none	1	6.03115	0.254961	29	2	PACS1(+/+)	0.00333333
D40	Control 1	3	none	1.75	5.79029	0.239733	43	4	PACS1(+/+)	0.00583333
D40	Affected 1	1	none	1.375	7.04512	0.276172	47	8	PACS1(+/R203W)	0.00458333
D40	Affected 1	1	none	1.625	6.72428	0.247957	44	8	PACS1(+/R203W)	0.00541667
D40	Affected 1	2	none	1	4.08202	0.182265	2	1	PACS1(+/R203W)	0.00333333
D40	Affected 1	3	none	3	5.30487	0.192351	34	6	PACS1(+/R203W)	0.01
D40	Affected 1	3	none	6	2.00383	0.273686	24	4	PACS1(+/R203W)	0.02
D40	Affected 1	3	none	4	1.76162	0.200911	8	1	PACS1(+/R203W)	0.0133333
D40	Affected 1	3	none	1.25	5.56979	0.224986	18	4	PACS1(+/R203W)	0.00416667
D40	CRISPR R203W	1	none	5	6.62785	0.257676	58	7	PACS1(+/R203W)	0.0166667
D40	CRISPR R203W	1	none	1.84615	5.67214	0.216944	56	13	PACS1(+/R203W)	0.00615385
D40	CRISPR R203W	1	none	1.25	6.47595	0.229835	75	4	PACS1(+/R203W)	0.00416667
D40	CRISPR R203W	2	none	2.75	5.59958	0.210084	47	12	PACS1(+/R203W)	0.00916667
D40	CRISPR R203W	2	none	1	6.77656	0.216247	17	4	PACS1(+/R203W)	0.00333333
D40	CRISPR R203W	2	none	3	6.72016	0.244088	7	1	PACS1(+/R203W)	0.01
D40	CRISPR R203W	3	none	1	7.38455	0.256843	14	2	PACS1(+/R203W)	0.00333333
D80	Control 2	6	none	1.1	5.36075	0.356043	41	10	PACS1(+/+)	0.00366667
D80	Control 2	6	none	1.25	7.50195	0.373786	11	8	PACS1(+/+)	0.00416667
D80	Control 2	6	none	1.07143	5.6546	0.412998	29	14	PACS1(+/+)	0.00357143
D80	Control 2	7	none	1	5.78696	0.272988	110	18	PACS1(+/+)	0.00333333
D80	Control 2	7	none	1.09091	3.90281	0.331582	23	11	PACS1(+/+)	0.00363636
D80	Control 2	7	none	1.07692	5.87644	0.308739	75	13	PACS1(+/+)	0.00358974
D80	Control 2	9	none	1.1875	5.14639	0.2807	35	16	PACS1(+/+)	0.00395833
D80	Control 2	9	none	2	6.57214	0.31617	29	8	PACS1(+/+)	0.00666667
D80	Control 2	9	none	5.66667	4.14948	0.288281	11	3	PACS1(+/+)	0.0188889
D80	Control 2	9	none	3.16216	3.9068	0.299413	91	37	PACS1(+/+)	0.0105405
D80	Control 2	10	none	2	5.44336	0.275509	99	3	PACS1(+/+)	0.00666667
D80	Control 2	1	none	1	5.80191	0.201458	44	3	PACS1(+/+)	0.00333333
D80	Control 2	1	none	1.125	5.05279	0.218847	70	8	PACS1(+/+)	0.00375
D80	Control 2	1	none	1	4.57542	0.349417	74	4	PACS1(+/+)	0.00333333
D80	Control 2	3	none	1.6	7.04369	0.414523	20	5	PACS1(+/+)	0.00533333
D80	Control 2	3	none	2.28571	5.06975	0.299363	58	7	PACS1(+/+)	0.00761905
D80	Control 2	3	none	1.66667	7.21165	0.21674	16	3	PACS1(+/+)	0.00555556
D80	Control 2	4	none	2.16667	5.31037	0.281824	183	18	PACS1(+/+)	0.00722222
D80	Control 2	4	none	1.41667	5.85064	0.248528	59	12	PACS1(+/+)	0.00472222
D80	Control 2	4	none	1	6.50617	0.365999	74	1	PACS1(+/+)	0.00333333
D80	Control 2	4	none	2.41667	6.39684	0.249398	45	12	PACS1(+/+)	0.00805556
D80	Control 2	5	none	1	5.29481	0.231745	15	3	PACS1(+/+)	0.00333333
D80	Control 2	5	none	1.22222	6.64137	0.283639	39	9	PACS1(+/+)	0.00407407
D80	Affected 1	2	none	1.71429	3.4628	0.258508	29	7	PACS1(+/R203W)	0.00571429
D80	Affected 1	2	none	4.15385	3.37489	0.291797	33	13	PACS1(+/R203W)	0.0138462
D80	Affected 1	2	none	1.6	4.94319	0.316693	13	5	PACS1(+/R203W)	0.00533333
D80	Affected 1	4	none	1.33333	5.79015	0.308133	49	3	PACS1(+/R203W)	0.00444444
D80	Affected 1	4	none	1	2.02626	0.363543	81	2	PACS1(+/R203W)	0.00333333
D80	Affected 1	4	none	2.375	4.08892	0.283083	30	8	PACS1(+/R203W)	0.00791667
D80	Affected 1	4	none	1.66667	5.01293	0.308442	68	3	PACS1(+/R203W)	0.00555556
D80	Affected 1	5	none	1	4.14597	0.297182	76	7	PACS1(+/R203W)	0.00333333
D80	Affected 1	5	none	1	6.31012	0.337958	63	4	PACS1(+/R203W)	0.00333333
D80	Affected 1	5	none	1	4.22406	0.262093	46	4	PACS1(+/R203W)	0.00333333
D80	Affected 1	5	none	1	5.17344	0.429277	66	5	PACS1(+/R203W)	0.00333333
D80	CRISPR R203W	1	none	1.42857	4.63457	0.284674	85	7	PACS1(+/R203W)	0.00476191
D80	CRISPR R203W	1	none	2.9259	4.7418	0.2948	136	55	PACS1(+/R203W)	0.009753
D80	CRISPR R203W	1	none	3.08333	4.49318	0.206681	36	12	PACS1(+/R203W)	0.0102778
D80	CRISPR R203W	1	none	4.85714	6.10505	0.428316	16	7	PACS1(+/R203W)	0.0161905
D80	CRISPR R203W	2	none	3	5.21359	0.333762	52	21	PACS1(+/R203W)	0.01
D80	CRISPR R203W	2	none	4.4375	3.9453	0.3082	24	17	PACS1(+/R203W)	0.0147917
D80	CRISPR R203W	4	none	1	3.25536	0.346486	36	2	PACS1(+/R203W)	0.00333333
D80	CRISPR R203W	4	none	1	6.44333	0.233092	14	3	PACS1(+/R203W)	0.00333333
D80	CRISPR R203W	4	none	1	5.51268	0.286457	68	7	PACS1(+/R203W)	0.00333333
D80	CRISPR R203W	5	none	1.6818	5.5673	0.2955	96	23	PACS1(+/R203W)	0.005606
D80	CRISPR R203W	5	none	1.36364	6.85506	0.305241	118	11	PACS1(+/R203W)	0.00454546
D80	CRISPR R203W	5	none	1.16667	4.96587	0.319232	24	12	PACS1(+/R203W)	0.00388889

## Sheet: Fig. 4h; Fig. S13f
Calcium event frequency in both spontaneous conditions (Fig. 4h) and after a 15-minute incubation with 50 uM bicuculline (Fig. S13f). Relevant columns to the figures are highlighted in orange.
day	cell line	organoid	replicate	treatment	calcium events	width sec	% active cells	amplitude	correlation coefficient	max % coactive cells	avg % coactive cells	number ROIs	number active ROIs	genotype	frequency
D40	CRISPR A1	2	1	BCU	4.33333	3.26737	18.75	0.193805	0.127781	66.6667	66.6667	16	3	PACS1(+/+)	0.0240741
D40	CRISPR A1	2	1	none	1	8.54707	4.54545	0.367154	0.194818	100	100	22	1	PACS1(+/+)	0.00333333
D40	CRISPR A1	2	2	none	1.5	7.17898	22.2222	0.472425	0.148989	50	50	9	2	PACS1(+/+)	0.005
D40	CRISPR A1	2	3	BCU	2.83333	5.50493	18.1818	0.27353	0.027531	50	38.8889	33	6	PACS1(+/+)	0.0157407
D40	CRISPR A1	2	3	none	1	6.17275	3.84615	0.216538	0.0870702	100	100	26	1	PACS1(+/+)	0.00333333
D40	CRISPR A1	3	1001	BCU	3.82051	5.22768	65	0.245481	0.00943842	25.641	22.1445	60	39	PACS1(+/+)	0.0212251
D40	CRISPR A1	3	1001	none	4.56522	4.83181	28.75	0.220365	0.0467677	26.087	19.398	80	23	PACS1(+/+)	0.0152174
D40	CRISPR A1	3	2	BCU	1.25	7.94507	11.1111	0.209878	0.402239	50	50	36	4	PACS1(+/+)	0.00694444
D40	CRISPR A1	3	3	BCU	2.69231	5.56838	32.5	0.26498	0.105894	38.4615	28.5714	40	13	PACS1(+/+)	0.0149573
D40	Control 1	1	1	none	1.2	7.98721	29.4118	0.253281	0.26665	20	20	17	5	PACS1(+/+)	0.004
D40	Control 1	1	2	BCU	2	5.09896	9.52381	0.269824	0.109245	50	50	42	4	PACS1(+/+)	0.0111111
D40	Control 1	1	2	none	1.5	7.12958	9.67742	0.187762	0.483099	33.3333	33.3333	62	6	PACS1(+/+)	0.005
D40	Control 1	1	3	BCU	2.125	5.19853	28.0702	0.265936	0.205124	43.75	27.5	57	16	PACS1(+/+)	0.0118056
D40	Control 1	1	3	none	1.54546	5.25693	14.1026	0.24274	0.142886	18.1818	18.1818	78	11	PACS1(+/+)	0.00515151
D40	Control 1	2	1	BCU	2	6.70735	16.6667	0.269099	0.0461205	100	100	6	1	PACS1(+/+)	0.0111111
D40	Control 1	2	2	BCU	1.2	6.59076	13.5135	0.212848	0.000521255	40	40	37	5	PACS1(+/+)	0.00666667
D40	Control 1	2	2	none	1.16667	5.7372	35.2941	0.241069	0.0489192	33.3333	33.3333	17	6	PACS1(+/+)	0.00388889
D40	Control 1	2	3	BCU	1.16667	7.08288	15.7895	0.26175	0.330449	33.3333	33.3333	38	6	PACS1(+/+)	0.00648148
D40	Control 1	2	3	none	1.8	5.90439	19.2308	0.264715	0.365525	20	0	26	5	PACS1(+/+)	0.006
D40	Control 1	3	1	none	1	6.03115	6.89655	0.254961	0.109691	50	50	29	2	PACS1(+/+)	0.00333333
D40	Control 1	3	2	BCU	2	5.05221	29.7872	0.254826	0.0198578	35.7143	24.2857	47	14	PACS1(+/+)	0.0111111
D40	Control 1	3	2	none	1.75	5.79029	9.30233	0.239733	0.0361299	50	50	43	4	PACS1(+/+)	0.00583333
D40	Affected 1	1	1	BCU	2	5.87047	5	0.281716	0.113728	100	100	20	1	PACS1(+/R203W)	0.0111111
D40	Affected 1	1	1	none	1.375	7.04512	17.0213	0.276172	0.0940742	25	25	47	8	PACS1(+/R203W)	0.00458333
D40	Affected 1	1	2	BCU	1	6.85593	6.45161	0.240159	0.441076	50	50	31	2	PACS1(+/R203W)	0.00555556
D40	Affected 1	1	2	none	1.625	6.72428	18.1818	0.247957	0.0507549	25	25	44	8	PACS1(+/R203W)	0.00541667
D40	Affected 1	2	2	BCU	2	6.78024	16.6667	0.233828	0.065051	100	100	6	1	PACS1(+/R203W)	0.0111111
D40	Affected 1	2	2	none	1	4.08202	50	0.182265	0.178154	100	100	2	1	PACS1(+/R203W)	0.00333333
D40	Affected 1	3	4	none	3	5.30487	17.6471	0.192351	0.0156608	50	41.6667	34	6	PACS1(+/R203W)	0.01
D40	Affected 1	3	1001	none	6	2.00383	16.6667	0.273686	0.0416635	50	50	24	4	PACS1(+/R203W)	0.02
D40	Affected 1	3	2	none	4	1.76162	12.5	0.200911	0.0666011	200	133.333	8	1	PACS1(+/R203W)	0.0133333
D40	Affected 1	3	3	BCU	3.66667	4.97407	20	0.205722	0.0293727	66.6667	66.6667	15	3	PACS1(+/R203W)	0.0203704
D40	Affected 1	3	3	none	1.25	5.56979	22.2222	0.224986	0.00973165	25	25	18	4	PACS1(+/R203W)	0.00416667
D40	CRISPR R203W	1	1	BCU	1.44444	6.22746	39.1304	0.287916	0.0795759	22.2222	22.2222	23	9	PACS1(+/R203W)	0.00802469
D40	CRISPR R203W	1	1	none	5	6.62785	12.069	0.257676	0.0995339	28.5714	28.5714	58	7	PACS1(+/R203W)	0.0166667
D40	CRISPR R203W	1	2	BCU	4	4.89687	41.1765	0.284546	0.00172258	28.5714	28.5714	34	14	PACS1(+/R203W)	0.0222222
D40	CRISPR R203W	1	2	none	1.84615	5.67214	23.2143	0.216944	0.02849	23.0769	18.2692	56	13	PACS1(+/R203W)	0.00615385
D40	CRISPR R203W	1	3	BCU	1.6	6.21147	20	0.227992	0.147524	50	30	50	10	PACS1(+/R203W)	0.00888889
D40	CRISPR R203W	1	3	none	1.25	6.47595	5.33333	0.229835	0.0925014	25	25	75	4	PACS1(+/R203W)	0.00416667
D40	CRISPR R203W	2	1	BCU	2.42857	5.75425	25.9259	0.216927	0.0240451	28.5714	28.5714	27	7	PACS1(+/R203W)	0.0134921
D40	CRISPR R203W	2	1	none	2.75	5.59958	25.5319	0.210084	0.250026	25	17.3611	47	12	PACS1(+/R203W)	0.00916667
D40	CRISPR R203W	2	2	BCU	2	6.21929	3.44828	0.210966	0.332639	100	100	29	1	PACS1(+/R203W)	0.0111111
D40	CRISPR R203W	2	2	none	1	6.77656	23.5294	0.216247	-0.00435051	50	33.3333	17	4	PACS1(+/R203W)	0.00333333
D40	CRISPR R203W	2	3	BCU	4	2.33752	14.2857	0.188508	0.178692	100	100	7	1	PACS1(+/R203W)	0.0222222
D40	CRISPR R203W	2	3	none	3	6.72016	14.2857	0.244088	0.0225186	100	100	7	1	PACS1(+/R203W)	0.01
D40	CRISPR R203W	3	3	BCU	2.16667	5.47296	46.1538	0.223605	0.0711903	50	41.6667	13	6	PACS1(+/R203W)	0.012037
D40	CRISPR R203W	3	3	none	1	7.38455	14.2857	0.256843	0.00120103	50	50	14	2	PACS1(+/R203W)	0.00333333
D80	Control 2	6	1	BCU	1	7.49758	8.02469	0.245893	0.0394849	15.3846	15.3846	162	13	PACS1(+/+)	0.00555556
D80	Control 2	6	1	none	1.1	5.36075	24.3902	0.356043	0.0483741	10	0	41	10	PACS1(+/+)	0.00366667
D80	Control 2	6	2	BCU	1.2	6.57242	18.5185	0.314847	0.041931	40	40	27	5	PACS1(+/+)	0.00666667
D80	Control 2	6	2	none	1.25	7.50195	72.7273	0.373786	-0.0258338	25	25	11	8	PACS1(+/+)	0.00416667
D80	Control 2	6	3	BCU	1.14286	5.38732	13.4615	0.244314	0.0429565	14.2857	0	52	7	PACS1(+/+)	0.00634921
D80	Control 2	6	3	none	1.07143	5.6546	48.2759	0.412998	-0.00751179	14.2857	14.2857	29	14	PACS1(+/+)	0.00357143
D80	Control 2	7	1	BCU	1.1875	5.93391	21.0526	0.27466	0.0257378	18.75	13.3929	76	16	PACS1(+/+)	0.00659722
D80	Control 2	7	1	none	1	5.78696	16.3636	0.272988	0.0458729	16.6667	12.963	110	18	PACS1(+/+)	0.00333333
D80	Control 2	7	2	none	1.09091	3.90281	47.8261	0.331582	-0.00781918	18.1818	18.1818	23	11	PACS1(+/+)	0.00363636
D80	Control 2	7	3	none	1.07692	5.87644	17.3333	0.308739	0.0422761	15.3846	15.3846	75	13	PACS1(+/+)	0.00358974
D80	Control 2	9	1	BCU	1.09091	6.65841	15.942	0.253078	0.00968801	18.1818	18.1818	69	11	PACS1(+/+)	0.00606061
D80	Control 2	9	1	none	1.1875	5.14639	45.7143	0.2807	0.0279498	12.5	12.5	35	16	PACS1(+/+)	0.00395833
D80	Control 2	9	2	BCU	1.6	6.22196	18.8679	0.323726	0.0174179	20	20	53	10	PACS1(+/+)	0.00888889
D80	Control 2	9	2	none	2	6.57214	27.5862	0.31617	0.0468065	25	25	29	8	PACS1(+/+)	0.00666667
D80	Control 2	9	3	none	5.66667	4.14948	27.2727	0.288281	0.0561029	66.6667	66.6667	11	3	PACS1(+/+)	0.0188889
D80	Control 2	9	4	BCU	3.08	4.57845	86.2069	0.306722	0.0129936	28	23.2	29	25	PACS1(+/+)	0.0171111
D80	Control 2	9	4	none	3.16216	3.9068	40.6593	0.299413	0.0241783	21.6216	15.015	91	37	PACS1(+/+)	0.0105405
D80	Control 2	10	1	BCU	1.28571	4.55471	43.75	0.218085	-0.00338416	28.5714	28.5714	16	7	PACS1(+/+)	0.00714286
D80	Control 2	10	2	aCSF	1	4.23679	30.7692	0.210728	0.0486943	50	50	13	4	PACS1(+/+)	0.00555556
D80	Control 2	10	2	none	2	5.44336	3.0303	0.275509	0.0873254	33.3333	33.3333	99	3	PACS1(+/+)	0.00666667
D80	Control 2	1	1	none	1	5.80191	6.81818	0.201458	0.0153568	33.3333	33.3333	44	3	PACS1(+/+)	0.00333333
D80	Control 2	1	2	none	1.125	5.05279	11.4286	0.218847	0.113969	12.5	0	70	8	PACS1(+/+)	0.00375
D80	Control 2	1	3	BCU	1	4.64655	44.4444	0.273662	-0.020766	25	25	18	8	PACS1(+/+)	0.00555556
D80	Control 2	1	3	none	1	4.57542	5.40541	0.349417	0.0514355	50	33.3333	74	4	PACS1(+/+)	0.00333333
D80	Control 2	3	1	none	1.6	7.04369	25	0.414523	0.0253215	40	40	20	5	PACS1(+/+)	0.00533333
D80	Control 2	3	2	none	2.28571	5.06975	12.069	0.299363	0.0688935	28.5714	28.5714	58	7	PACS1(+/+)	0.00761905
D80	Control 2	3	3	none	1.66667	7.21165	18.75	0.21674	0.0361562	66.6667	41.6667	16	3	PACS1(+/+)	0.00555556
D80	Control 2	4	1	BCU	1.66667	5.67936	8.4507	0.262354	0.476186	33.3333	33.3333	71	6	PACS1(+/+)	0.00925926
D80	Control 2	4	1	none	2.16667	5.31037	9.83607	0.281824	0.233315	22.2222	13.3333	183	18	PACS1(+/+)	0.00722222
D80	Control 2	4	2	BCU	1.71429	4.79771	23.3333	0.352823	0.0491554	28.5714	28.5714	30	7	PACS1(+/+)	0.00952381
D80	Control 2	4	2	none	1.41667	5.85064	20.339	0.248528	0.0326536	16.6667	16.6667	59	12	PACS1(+/+)	0.00472222
D80	Control 2	4	3	none	1	6.50617	1.35135	0.365999	0.0783676	100	100	74	1	PACS1(+/+)	0.00333333
D80	Control 2	4	4	BCU	3.4	4.23654	17.2414	0.285537	0.093806	40	40	29	5	PACS1(+/+)	0.0188889
D80	Control 2	4	4	none	2.41667	6.39684	26.6667	0.249398	0.0178688	33.3333	19.7917	45	12	PACS1(+/+)	0.00805556
D80	Control 2	5	1	BCU	1.4	5.94833	13.1579	0.291924	0.0622571	40	40	38	5	PACS1(+/+)	0.00777778
D80	Control 2	5	2	aCSF	1.1	3.66252	31.25	0.290855	0.161885	60	40	32	10	PACS1(+/+)	0.00611111
D80	Control 2	5	2	none	1	5.29481	20	0.231745	0.0524426	33.3333	33.3333	15	3	PACS1(+/+)	0.00333333
D80	Control 2	5	3	BCU	1	8.30123	2.5641	0.182175	0.154476	100	100	39	1	PACS1(+/+)	0.00555556
D80	Control 2	5	3	none	1.22222	6.64137	23.0769	0.283639	0.0999168	22.2222	22.2222	39	9	PACS1(+/+)	0.00407407
D80	Affected 1	1	1	BCU	2	6.46355	6.45161	0.183469	0.444415	50	50	31	2	PACS1(+/R203W)	0.0111111
D80	Affected 1	2	1	BCU	2.125	4.42291	32	0.230939	0.00546563	25	25	25	8	PACS1(+/R203W)	0.0118056
D80	Affected 1	2	1	none	1.71429	3.4628	24.1379	0.258508	-0.000263514	28.5714	28.5714	29	7	PACS1(+/R203W)	0.00571429
D80	Affected 1	2	2	BCU	5.13333	3.50325	45.4545	0.211975	0.0384573	33.3333	33.3333	33	15	PACS1(+/R203W)	0.0285185
D80	Affected 1	2	2	none	4.15385	3.37489	39.3939	0.291797	0.0775653	38.4615	27.6923	33	13	PACS1(+/R203W)	0.0138462
D80	Affected 1	2	3	none	1.6	4.94319	38.4615	0.316693	0.0250368	40	40	13	5	PACS1(+/R203W)	0.00533333
D80	Affected 1	4	1	BCU	1.33333	5.16022	18.3673	0.298987	0.0362794	22.2222	22.2222	49	9	PACS1(+/R203W)	0.00740741
D80	Affected 1	4	1	none	1.33333	5.79015	6.12245	0.308133	0.0961579	33.3333	33.3333	49	3	PACS1(+/R203W)	0.00444444
D80	Affected 1	4	2	BCU	2	4.29516	17.3913	0.278989	0.0504453	37.5	29.1667	46	8	PACS1(+/R203W)	0.0111111
D80	Affected 1	4	2	none	1	2.02626	2.46914	0.363543	0.0555948	50	50	81	2	PACS1(+/R203W)	0.00333333
D80	Affected 1	4	3	none	2.375	4.08892	26.6667	0.283083	0.0138385	25	25	30	8	PACS1(+/R203W)	0.00791667
D80	Affected 1	4	5	aCSF	1	8.95878	5.12821	0.23146	0.0539983	50	50	39	2	PACS1(+/R203W)	0.00555556
D80	Affected 1	4	4	none	1.66667	5.01293	4.41176	0.308442	0.634409	33.3333	33.3333	68	3	PACS1(+/R203W)	0.00555556
D80	Affected 1	4	4	aCSF	1.5	5.09593	36.3636	0.418336	-0.0308508	25	0	11	4	PACS1(+/R203W)	0.00833333
D80	Affected 1	5	2	none	1	4.14597	9.21053	0.297182	0.0583998	42.8571	35.7143	76	7	PACS1(+/R203W)	0.00333333
D80	Affected 1	5	3	BCU	1	5.51564	7.89474	0.250103	0.0692215	33.3333	33.3333	38	3	PACS1(+/R203W)	0.00555556
D80	Affected 1	5	3	none	1	6.31012	6.34921	0.337958	0.00937892	25	25	63	4	PACS1(+/R203W)	0.00333333
D80	Affected 1	5	4	aCSF	3	2.84249	6.45161	0.252113	0.220473	100	100	31	2	PACS1(+/R203W)	0.0166667
D80	Affected 1	5	4	none	1	4.22406	8.69565	0.262093	0.0552729	25	25	46	4	PACS1(+/R203W)	0.00333333
D80	Affected 1	5	5	BCU	4.4	3.69025	16.6667	0.208704	0.0972937	60	43.3333	30	5	PACS1(+/R203W)	0.0244444
D80	Affected 1	5	5	none	1	5.17344	7.57576	0.429277	0.0731618	20	20	66	5	PACS1(+/R203W)	0.00333333
D80	CRISPR R203W	1	1	none	1.42857	4.63457	8.23529	0.284674	0.0139063	28.5714	28.5714	85	7	PACS1(+/R203W)	0.00476191
D80	CRISPR R203W	1	2	BCU	2.78571	4.42553	31.8182	0.274486	0.000557683	28.5714	26.1905	44	14	PACS1(+/R203W)	0.0154762
D80	CRISPR R203W	1	2	none	2.9259	4.7418	40	0.2948	0.0122	14.8148	12.4691	136	55	PACS1(+/R203W)	0.009753
D80	CRISPR R203W	1	3	BCU	1	2.97206	18.75	0.263675	0.179938	33.3333	33.3333	16	3	PACS1(+/R203W)	0.00555556
D80	CRISPR R203W	1	3	none	3.08333	4.49318	33.3333	0.206681	0.0265545	25	18.75	36	12	PACS1(+/R203W)	0.0102778
D80	CRISPR R203W	1	4	BCU	2	4.73514	42.8571	0.270516	0.0519363	50	38.8889	14	6	PACS1(+/R203W)	0.0111111
D80	CRISPR R203W	1	4	none	4.85714	6.10505	43.75	0.428316	0.155501	57.1429	33.7662	16	7	PACS1(+/R203W)	0.0161905
D80	CRISPR R203W	2	1	none	3	5.21359	40.3846	0.333762	0.0378564	23.8095	16.6667	52	21	PACS1(+/R203W)	0.01
D80	CRISPR R203W	2	2	none	4.4375	3.9453	69.5652	0.3082	0.0155	31.25	24.2188	24	17	PACS1(+/R203W)	0.0147917
D80	CRISPR R203W	4	1	BCU	2.5	5.20931	15.3846	0.327397	0.0224923	100	100	13	2	PACS1(+/R203W)	0.0138889
D80	CRISPR R203W	4	1	none	1	3.25536	5.55556	0.346486	0.0468363	50	50	36	2	PACS1(+/R203W)	0.00333333
D80	CRISPR R203W	4	2	BCU	1.44444	4.39184	60	0.31668	-0.00888274	22.2222	22.2222	15	9	PACS1(+/R203W)	0.00802469
D80	CRISPR R203W	4	2	none	1	6.44333	21.4286	0.233092	0.177527	33.3333	33.3333	14	3	PACS1(+/R203W)	0.00333333
D80	CRISPR R203W	4	3	BCU	2.84615	4.37636	53.0612	0.311003	0.0112372	23.0769	19.7802	49	26	PACS1(+/R203W)	0.015812
D80	CRISPR R203W	4	3	none	1	5.51268	10.2941	0.286457	0.00483314	28.5714	28.5714	68	7	PACS1(+/R203W)	0.00333333
D80	CRISPR R203W	5	1	aCSF	1	6.70055	3.57143	0.173163	0.0667885	100	100	28	1	PACS1(+/R203W)	0.00555556
D80	CRISPR R203W	5	1	none	1.6818	5.5673	23.1579	0.2955	0.0088	18.1818	10.6061	96	23	PACS1(+/R203W)	0.005606
D80	CRISPR R203W	5	2	BCU	1.25	5.47884	16.6667	0.360529	0.0838448	25	0	24	4	PACS1(+/R203W)	0.00694444
D80	CRISPR R203W	5	2	none	1.36364	6.85506	9.32203	0.305241	0.502925	18.1818	18.1818	118	11	PACS1(+/R203W)	0.00454546
D80	CRISPR R203W	5	3	aCSF	1	5.69025	36.3636	0.34494	0.0153684	50	33.3333	11	4	PACS1(+/R203W)	0.00555556
D80	CRISPR R203W	5	3	none	1.16667	4.96587	50	0.319232	0.00849929	16.6667	16.6667	24	12	PACS1(+/R203W)	0.00388889

[truncated: 9 more sheets: Fig. 4i, Fig. 5e, Fig. 5f-g, Fig. 5h, Fig. 5i-o, Fig. S5d, Fig. S5f, Fig. S9, Fig. S13b]
